# Supplementary material for: Tribocorrosion Susceptibility and Mechanical Characteristics of As-Received and Long-Term In-Vivo Aged Nickel-Titanium and Stainless-Steel Archwires
Source: Materials (Basel). 2022 Feb 15;15(4):1427. doi: 10.3390/ma15041427 (PMC8876863; doi:10.3390/ma15041427)
Supplement: Supplementary file 1 [file materials-15-01427-s001.zip]

Archive with 1 entries (1 files):
- materials-1550703-supplementary.pdf
